# Supplementary material for: Changes in vascular permeability in the spinal cord contribute to chemotherapy-induced neuropathic pain
Source: Brain Behav Immun. 2020 Jan;83:248–59. doi: 10.1016/j.bbi.2019.10.018 (PMC6928576; doi:10.1016/j.bbi.2019.10.018)
Supplement: Supplementary data 1 [file mmc1.xml]

<?xml version="1.0" encoding="UTF-8" standalone="no"?><data:data><datasets><author>karlimontague@gmail.com</author><type>0</type><dataset><value>1</value><reason>Data will be made available on request</reason><comments/></dataset></datasets></data:data>
